# Supplementary material for: Inverse pH Gradient-Assay for Facile Characterization of Proton-Antiporters in Xenopus Oocytes
Source: Membranes (Basel). 2024 Feb 1;14(2):39. doi: 10.3390/membranes14020039 (PMC10889953; doi:10.3390/membranes14020039)
Supplement: Supplementary file 1 [file membranes-14-00039-s001.zip]

Archive with 2 entries (2 files):
- Oocytes_raw data.xlsx
- supplementary_figAndTable.pdf
